# Supplementary material for: Intravenous Iron Carboxymaltose as a Potential Therapeutic in Anemia of Inflammation
Source: PLoS One. 2016 Jul 12;11(7):e0158599. doi: 10.1371/journal.pone.0158599 (PMC4942094; doi:10.1371/journal.pone.0158599)
Supplement: S1 Data — (XLSX) [file pone.0158599.s001.xlsx]

## Sheet: CBC
Brucella/PBS ip	Iron ip	animal	Hb (g/dl)	Hkt (%)	MCV (µm^3)	MCH (pg)	MCHC (g/dl)	WBC (10^3/mm^3)	RBC (10^6/mm^3)	PLT (10^3/mm^3)	RDW(%)	MPV (µm^3)	%LYM	%MO	%GRA	#LYM	#MO	#GRA
Saline	Saline	63	14.2	48.2	44	12.9	29.5	6.7	10.9	246	14.1	8.1	68.5	4	17.5	4.6	0.2	1.9
Saline	Saline	64	14.6	48.3	46	14	30.3	2.8	10.46	777	13.8	5.2	85	3.1	11.9	2.3	0	0.5
Saline	Saline	78	15	46.9	45	14.3	32	2.4	10.5	1137	16.2	7.4	79.7	3.2	17.1	1.8	0	0.6
4h	2h	66	13.9	45.4	48	14.9	30.6	0.9	9.36	552	12.9	5.1
4h	2h	67	15.1	49	49	15.2	31.2	1.1	9.95	444	13	5.4	60.7	6.5	32.8	0.6	0	0.5
4h	2h	68	13.3	43.8	48	14.5	30.3	1.3	9.17	181	14.2	5.8	65.2	5.8	29	0.8	0	0.5
4h	Saline	69	14.5	48	48	14.5	30.3	0.6	10.01	468	13.1	5
4h	Saline	70	13.1	43.6	47	14.1	30.1	1.1	9.3	722	13.7	5.8	67.2	5.5	27.3	0.7	0	0.4
4h	Saline	71	13.5	45.8	50	15.1	30.3	0.8	9.18	310	13.2	5.3
Saline	2h	72	14.9	48.6	49	15.1	30.7	1.3	9.92	1051	13	5.4	86.9	3.5	9.6	1.1	0	0.2
Saline	2h	73	14.9	46.9	49	15.6	31.7	2.8	9.53	1183	12.9	5	68.8	4.6	26.6	1.8	0.1	0.9
Saline	2h	74	11.3	37.7	43	12.8	29.9	5.1	8.83	2180	18.7	7.3	81.5	3.3	15.2	4.1	0.1	0.9
Excluded- hemolyzed blood
Saline	Saline	65	8.3	27.1	42	12.7	30.4	6.6	6.47	252	15.8	8.5	64.2	4.8	31.5	4.2	0.2	2.2	hemolytic due to problems with the blood draw

## Sheet: Serum iron
iron preread	1	2	3	4	5	6	7	8	9	10	11	12
A	0.039	0.037	0.037	0.037	0.037	0.037	0.037	0.037	0.038				540
B	0.038	0.036	0.039	0.036	0.036	0.037	0.036	0.036	0.036				540
C	0.055	0.094	0.058	0.202	0.196	0.212	0.051	0.055	0.055	0.241	0.222	0.22	540
D	0.055	0.053	0.073	0.212	0.235	0.231	0.051	0.085	0.054	0.224	0.279	0.197	540
E	0.053	0.049	0.054	0.054	0.053	0.047							540
F	0.052	0.048	0.05	0.049	0.054	0.05							540
G													540
H													540
iron postread	1	2	3	4	5	6	7	8	9	10	11	12
A	0.044	0.042	0.043	0.045	0.047	0.053	0.067	0.091	0.137				540
B	0.043	0.042	0.044	0.044	0.048	0.052	0.07	0.085	0.136				540
C	0.087	0.108	0.224	1.345	1.409	1.496	0.08	0.089	0.082	1.509	1.65	1.332	540
D	0.101	0.112	0.312	1.414	1.593	1.627	0.073	0.087	0.078	1.619	1.837	1.353	540
E	0.223	0.137	0.192	0.236	0.205	0.143							540
F	0.195	0.15	0.168	0.15	0.204	0.169							540
G													540
H													540
standard curve
µg/dl	0	3.91	7.8	15.625	31.25	62.5	125	250	500
OD540	0.005	0.005	0.006	0.008	0.01	0.016	0.03	0.054	0.099
	0.005	0.006	0.005	0.008	0.012	0.015	0.034	0.049	0.1
Mean	0.005	0.0055	0.0055	0.008	0.011	0.0155	0.032	0.0515	0.0995
samples	63	64	65	66	67	68	69	70	71	72	73	74	66 (1:10)	67 (1:10)	68 (1:10)	72 (1:10)	73 (1:10)	74 (1:10)
OD540_1	0.032	0.014	0.166	1.143	1.213	1.284	0.029	0.034	0.027	1.268	1.428	1.112	0.17	0.088	0.138	0.182	0.152	0.096
OD540_2	0.046	0.059	0.239	1.202	1.358	1.396	0.022	0.002	0.024	1.395	1.558	1.156	0.143	0.102	0.118	0.101	0.15	0.119
Mean	0.039	0.0365	0.2025	1.1725	1.2855	1.34	0.0255	0.018	0.0255	1.3315	1.493	1.134	0.1565	0.095	0.128	0.1415	0.151	0.1075
µmol/l	31	28.7273	179.636	1061.45	1164.18	1213.73	18.7273	11.9091	18.7273	1206	1352.82	1026.45	137.818	81.9091	111.909	124.182	132.818	93.2727	µmol/l
								µmol/l	Mean OD
								0	0.005
								0.69	0.0055
								1.39	0.0055
								2.78	0.008
								5.56	0.011
								11.25	0.0155
								22.5	0.032
								44.5	0.0515
								89	0.0995

## Sheet: summary serum iron
group		animal	µmol/l
PBS ip PBS iv		63	31
		64	28.7273
		78	32.1818
		Mean	30.6364
		SD	1.75575
Brucella ip iron iv		66	137.818
		67	81.9091
		68	111.909
		Mean	110.545
		SD	27.9795
Brucella ip PBS iv		69	18.7273
		70	11.9091
		71	18.7273
		Mean	16.4545
		SD	3.93648
		72	124.182
		73	132.818
PBS ip iron iv		74	93.2727
		Mean	116.758
		SD	20.7918
Excluded
65		987.5	179.636	hemolytic due to problems with the blood draw

## Sheet: liver qPCR
Sample no		Target	treatment			Ct Sybr			Endo	Ct Sybr	2^-(Sybr -18S)	Norm 1	Norm 2	AVG	STDEV	AVG
63		MCP1	PBS/PBS			27.03			18S	5.193	2.66937e-07	0.999488		1	0.658684	2.67073e-07
64						30.9			18S	7.514	9.12247e-08	0.341572
65						27.634			18S	6.528	4.43058e-07	1.65894
66			Bruc/Fe			19.136			18S	6.077	0.000117179	438.752		448.924	115.318
67						20.042			18S	7.358	0.000151962	568.991
68						20.023			18S	6.592	9.05453e-05	339.028
69			Bruc/PBS			17.937			18S	6.07	0.000267718	1002.41		984.572	145.156
70						18.454			18S	6.317	0.000222023	831.321
71						17.936			18S	6.229	0.000299118	1119.98
72			PBS/Fe			26.64			18S	6.778	1.0494e-06	3.92927		7.17454	2.90916
73						25.588			18S	6.76	2.14886e-06	8.04594
74						25.105			18S	6.524	2.55013e-06	9.54842
63		Sod2	PBS/PBS			21.355			18S	7.35	6.0824e-05	0.411001		1	0.690267	0.00014799
64						20.506			18S	7.514	0.000122749	0.829442
65						18.435			18S	6.528	0.000260397	1.75956
66			Bruc/Fe			16.811			18S	6.077	0.000587143	3.96745		4.40921	0.703597
67						17.696			18S	7.358	0.000772595	5.22059
68						17.3			18S	6.592	0.000597821	4.0396
69			Bruc/PBS			16.036			18S	6.07	0.00099985	6.7562		5.84706	1.0625
70						16.813			18S	6.317	0.000692451	4.67904
71						16.341			18S	6.229	0.000903618	6.10594
72			PBS/Fe			19.244			18S	6.778	0.00017675	1.19434		1.50212	0.684618
73						18.289			18S	6.76	0.000338396	2.28661
74						19.21			18S	6.524	0.000151752	1.02542
63		Activin B	PBS/PBS			29.267			18S	7.35	2.52537e-07	0.647093		1	0.564165	3.90264e-07
64						28.08			18S	7.514	6.44195e-07	1.65066
65						28.327			18S	6.528	2.74061e-07	0.702244
66			Bruc/Fe			23.525			18S	6.077	5.59279e-06	14.3308		13.656	0.95567
67						24.996			18S	7.358	4.90267e-06	12.5624
68						24.066			18S	6.592	5.4929e-06	14.0748
69			Bruc/PBS			22.777			18S	6.07	9.34742e-06	23.9515		21.4985	3.55266
70						23.483			18S	6.317	6.80016e-06	17.4245
71						22.987			18S	6.229	9.02276e-06	23.1196
72			PBS/Fe			27.657			18S	6.778	5.18555e-07	1.32873		1.24597	0.488387
73						27.294			18S	6.76	6.58643e-07	1.68768
74						28.284			18S	6.524	2.81571e-07	0.721487
Sample no		Target				Ct			Endo	Ct	2^-(Sybr -18S)	Norm 1	Norm 2	AVG	STDEV	AVG
63		hepcidin	PBS/PBS			26.536			18S	6.189	7.49795e-07	0.419524		1		1.78725e-06
64						24			18S	6.124	4.15707e-06	2.32596
65						26.616			18S	5.548	4.54883e-07	0.254516
66			Bruc/Fe			17.933			18S	6.251	0.000304346	170.287		155.988
67						18.001			18S	6.096	0.000260758	145.899
68						17.964			18S	6.116	0.000271267	151.779
69			Bruc/PBS			18.05			18S	5.988	0.000233871	130.855		120.225
70						18.005			18S	5.871	0.000222486	124.485
71						17.909			18S	5.534	0.000188258	105.334
72			PBS/Fe			17.989			18S	5.674	0.000196253	109.807		73.0993
73						17.951			18S	5.522	0.000181342	101.464
74						22.285			18S	6.196	1.43459e-05	8.02681

## Sheet: serum cytokine results (flow cy
	Flow cytometry
	TNF-a serum levels
	PBS/PBS	PBS/Fe	BA/PBS	BA/Fe
	0	0	105.15	98.02
	0	0	147.33	82.05
	0	0	126.75	143.76
Mean	0	0	126.41	107.943
SD	0	0	17.2216	26.1519
	IL-6 serum levels
	PBS/PBS	PBS/Fe	BA/PBS	BA/Fe
	0	0	2483.73	1780.04
	0	0	3826.62	1033.59
	0	0	5216.37	3363.78
Mean	0	0	3842.24	2059.14
SD	0	0	1115.65	971.551

## Sheet: flow-cytometry data
Sample Name						Clustering						Results File
Std001						Manual						Standard pg,2f,ml_0.fcs
	Analyte Name	Event #	MFI	SD	CV %		Nominal CC	Fitted CC	Final CC	Recovery %	Dilution		QC Result	Qualitative Result (COI)	Message	Unit
	Mouse TNF	412	2.3291	0.912187	0.330797		0	0	0	0	1		N/A	N/A	Recovery: Out of range	pg/mL
	Mouse IL-6	405	2.45824	1.02953	0.355671		0	0	0	0	1		N/A	N/A	Recovery: Out of range	pg/mL
Std002						Manual						Standard pg,2f,ml_20.fcs
	Analyte Name	Event #	MFI	SD	CV %		Nominal CC	Fitted CC	Final CC	Recovery %	Dilution		QC Result	Qualitative Result (COI)	Message	Unit
	Mouse TNF	693	2.94273	1.20651	0.337893		20	0	0	0	1		N/A	N/A	Recovery: Out of range	pg/mL
	Mouse IL-6	700	5.28027	1.61681	0.280336		20	14.0209	14.0209	0.701044	1		N/A	N/A	Recovery: Out of range	pg/mL
Std003						Manual						Standard pg,2f,ml_40.fcs
	Analyte Name	Event #	MFI	SD	CV %		Nominal CC	Fitted CC	Final CC	Recovery %	Dilution		QC Result	Qualitative Result (COI)	Message	Unit
	Mouse TNF	465	3.92419	1.32449	0.311029		40	18.5222	18.5222	0.463056	1		N/A	N/A	Recovery: Out of range	pg/mL
	Mouse IL-6	418	7.91476	2.1033	0.239187		40	31.6744	31.6744	0.79186	1		N/A	N/A	Recovery: Out of range	pg/mL
Std004						Manual						Standard pg,2f,ml_80.fcs
	Analyte Name	Event #	MFI	SD	CV %		Nominal CC	Fitted CC	Final CC	Recovery %	Dilution		QC Result	Qualitative Result (COI)	Message	Unit
	Mouse TNF	458	5.57306	1.91516	0.32325		80	53.403	53.403	0.667537	1		N/A	N/A	Recovery: Out of range	pg/mL
	Mouse IL-6	414	13.6999	3.32217	0.213056		80	70.3056	70.3056	0.87882	1		N/A	N/A		pg/mL
Std005						Manual						Standard pg,2f,ml_156.fcs
	Analyte Name	Event #	MFI	SD	CV %		Nominal CC	Fitted CC	Final CC	Recovery %	Dilution		QC Result	Qualitative Result (COI)	Message	Unit
	Mouse TNF	510	10.7461	2.65137	0.223822		156	156.531	156.531	1.00341	1		N/A	N/A		pg/mL
	Mouse IL-6	468	26.896	5.96647	0.196262		156	156.796	156.796	1.0051	1		N/A	N/A		pg/mL
Std006						Manual						Standard pg,2f,ml_312.fcs
	Analyte Name	Event #	MFI	SD	CV %		Nominal CC	Fitted CC	Final CC	Recovery %	Dilution		QC Result	Qualitative Result (COI)	Message	Unit
	Mouse TNF	428	17.6236	4.92024	0.250372		312.5	287.37	287.37	0.919582	1		N/A	N/A		pg/mL
	Mouse IL-6	389	50.9368	12.6538	0.205127		312.5	311.406	311.406	0.996498	1		N/A	N/A		pg/mL
Std007						Manual						Standard pg,2f,ml_625.fcs
	Analyte Name	Event #	MFI	SD	CV %		Nominal CC	Fitted CC	Final CC	Recovery %	Dilution		QC Result	Qualitative Result (COI)	Message	Unit
	Mouse TNF	462	32.4877	9.41485	0.247317		625	562.088	562.088	0.89934	1		N/A	N/A		pg/mL
	Mouse IL-6	446	98.2172	25.6353	0.226202		625	615.955	615.955	0.985527	1		N/A	N/A		pg/mL
Std008						Manual						Standard pg,2f,ml_1250.fcs
	Analyte Name	Event #	MFI	SD	CV %		Nominal CC	Fitted CC	Final CC	Recovery %	Dilution		QC Result	Qualitative Result (COI)	Message	Unit
	Mouse TNF	665	71.6917	20.0295	0.259175		1250	1301.72	1301.72	1.04138	1		N/A	N/A		pg/mL
	Mouse IL-6	668	191.095	47.0958	0.218142		1250	1239.87	1239.87	0.991893	1		N/A	N/A		pg/mL
Std009						Manual						Standard pg,2f,ml_2500.fcs
	Analyte Name	Event #	MFI	SD	CV %		Nominal CC	Fitted CC	Final CC	Recovery %	Dilution		QC Result	Qualitative Result (COI)	Message	Unit
	Mouse TNF	354	127.488	30.7352	0.216003		2500	2473.77	2473.77	0.989507	1		N/A	N/A		pg/mL
	Mouse IL-6	346	345.989	74.0765	0.186711		2500	2383.94	2383.94	0.953575	1		N/A	N/A		pg/mL
Std010						Manual						Standard pg,2f,ml_5000.fcs
	Analyte Name	Event #	MFI	SD	CV %		Nominal CC	Fitted CC	Final CC	Recovery %	Dilution		QC Result	Qualitative Result (COI)	Message	Unit
	Mouse TNF	722	222.667	47.6732	0.191263		5000	4930.34	4930.34	0.986067	1		N/A	N/A		pg/mL
	Mouse IL-6	797	661.169	144.056	0.201493		5000	5157.76	5157.76	1.03155	1		N/A	N/A		pg/mL
63						Manual						Proben_63.fcs
	Analyte Name	Event #	MFI	SD	CV %		Nominal CC	Fitted CC	Final CC	Recovery %	Dilution		QC Result	Qualitative Result (COI)	Message	Unit
	Mouse TNF	508	2.28757	0.940886	0.335583			0	0		1		N/A	N/A		pg/mL
	Mouse IL-6	542	2.3291	0.89682	0.331505			0	0		1		N/A	N/A		pg/mL
64						Manual						Proben_64.fcs
	Analyte Name	Event #	MFI	SD	CV %		Nominal CC	Fitted CC	Final CC	Recovery %	Dilution		QC Result	Qualitative Result (COI)	Message	Unit
	Mouse TNF	420	2.14799	0.866556	0.326364			0	0		1		N/A	N/A		pg/mL
	Mouse IL-6	455	2.35014	0.871004	0.315046			0	0		1		N/A	N/A		pg/mL
65						Manual						Proben_65.fcs
	Analyte Name	Event #	MFI	SD	CV %		Nominal CC	Fitted CC	Final CC	Recovery %	Dilution		QC Result	Qualitative Result (COI)	Message	Unit
	Mouse TNF	415	2.28757	1.08667	0.36547			0	0		1		N/A	N/A		pg/mL
	Mouse IL-6	408	2.3291	1.12228	0.37639			0	0		1		N/A	N/A		pg/mL
66						Manual						Proben_66.fcs
	Analyte Name	Event #	MFI	SD	CV %		Nominal CC	Fitted CC	Final CC	Recovery %	Dilution		QC Result	Qualitative Result (COI)	Message	Unit
	Mouse TNF	702	7.77365	3.17456	0.328831			98.0199	98.0199		1		N/A	N/A		pg/mL
	Mouse IL-6	694	266.552	106.66	0.333626			1780.04	1780.04		1		N/A	N/A		pg/mL
67						Manual						Proben_67.fcs
	Analyte Name	Event #	MFI	SD	CV %		Nominal CC	Fitted CC	Final CC	Recovery %	Dilution		QC Result	Qualitative Result (COI)	Message	Unit
	Mouse TNF	561	6.97831	2.51443	0.31104			82.0498	82.0498		1		N/A	N/A		pg/mL
	Mouse IL-6	560	161.076	58.3469	0.311026			1033.59	1033.59		1		N/A	N/A		pg/mL
68						Manual						Proben_68.fcs
	Analyte Name	Event #	MFI	SD	CV %		Nominal CC	Fitted CC	Final CC	Recovery %	Dilution		QC Result	Qualitative Result (COI)	Message	Unit
	Mouse TNF	609	10.0904	3.59454	0.325518			143.761	143.761		1		N/A	N/A		pg/mL
	Mouse IL-6	571	465.553	164.361	0.33191			3363.78	3363.78		1		N/A	N/A		pg/mL
69						Manual						Proben_69.fcs
	Analyte Name	Event #	MFI	SD	CV %		Nominal CC	Fitted CC	Final CC	Recovery %	Dilution		QC Result	Qualitative Result (COI)	Message	Unit
	Mouse TNF	537	8.13123	3.31445	0.371097			105.151	105.151		1		N/A	N/A		pg/mL
	Mouse IL-6	514	358.664	121.844	0.288244			2483.73	2483.73		1		N/A	N/A		pg/mL
70						Manual						Proben_70.fcs
	Analyte Name	Event #	MFI	SD	CV %		Nominal CC	Fitted CC	Final CC	Recovery %	Dilution		QC Result	Qualitative Result (COI)	Message	Unit
	Mouse TNF	549	10.2735	2.3966	0.216143			147.335	147.335		1		N/A	N/A		pg/mL
	Mouse IL-6	575	518.613	102.197	0.198753			3826.62	3826.62		1		N/A	N/A		pg/mL
71						Manual						Proben_71.fcs
	Analyte Name	Event #	MFI	SD	CV %		Nominal CC	Fitted CC	Final CC	Recovery %	Dilution		QC Result	Qualitative Result (COI)	Message	Unit
	Mouse TNF	510	9.2224	3.55949	0.333903			126.745	126.745		1		N/A	N/A		pg/mL
	Mouse IL-6	514	667.143	244.765	0.339048			5216.37	5216.37		1		N/A	N/A		pg/mL
72						Manual						Proben_72.fcs
	Analyte Name	Event #	MFI	SD	CV %		Nominal CC	Fitted CC	Final CC	Recovery %	Dilution		QC Result	Qualitative Result (COI)	Message	Unit
	Mouse TNF	539	2.24679	0.875009	0.315578			0	0		1		N/A	N/A		pg/mL
	Mouse IL-6	539	2.3928	1.03523	0.332779			0	0		1		N/A	N/A		pg/mL
73						Manual						Proben_73.fcs
	Analyte Name	Event #	MFI	SD	CV %		Nominal CC	Fitted CC	Final CC	Recovery %	Dilution		QC Result	Qualitative Result (COI)	Message	Unit
	Mouse TNF	429	2.24679	1.00531	0.367323			0	0		1		N/A	N/A		pg/mL
	Mouse IL-6	384	2.3928	0.861775	0.310875			0	0		1		N/A	N/A		pg/mL
74						Manual						Proben_74.fcs
	Analyte Name	Event #	MFI	SD	CV %		Nominal CC	Fitted CC	Final CC	Recovery %	Dilution		QC Result	Qualitative Result (COI)	Message	Unit
	Mouse TNF	335	2.41442	1.04006	0.350024			0	0		1		N/A	N/A		pg/mL
	Mouse IL-6	305	2.81332	1.20637	0.366708			0	0		1		N/A	N/A		pg/mL
