# Supplementary material for: Intravenous Iron Carboxymaltose as a Potential Therapeutic in Anemia of Inflammation
Source: PLoS One. 2016 Jul 12;11(7):e0158599. doi: 10.1371/journal.pone.0158599 (PMC4942094; doi:10.1371/journal.pone.0158599)
Supplement: S2 Data — (XLSX) [file pone.0158599.s002.xlsx]

## Sheet: CBC
			Hb (g/dl)	Hkt (%)	MCV (µm^3)	MCH (pg)	MCHC (g/dl)	WBC (10^3/mm^3)	RBC (10^6/mm^3)	PLT (10^3/mm^3)	RDW(%)	MPV (µm^3)	%LYM	%MO	%GRA	#LYM	#MO	#GRA
Brucella ip PBS iv 24h		5	11.3	39.5	45	12.9	28.7	5.3	8.76	1005	15.1	6.2	59.1	5.9	35	3.1	0.3	1.9
		6	12.7	43.9	47	13.7	29	6.4	9.26	979	14.5	6.5	53.4	5.1	41.5	3.4	0.3	2.7
		7	10.7	36.6	45	13.2	29.2	5.7	8.12	886	14.2	6.5	49.6	6	44.4	2.8	0.3	2.6
		8	12.2	38.9	49	15.3	31.4	3.2	7.99	1016	15.1	6	56.1	5.6	38.3	1.7	0.1	1.4
		Mean	11.725	39.725	46.5	13.775	29.575	5.15	8.5325	971.5	14.725	6.3	54.55	5.65	39.8	2.75	0.25	2.15
		SD	0.895824	3.05109	1.91485	1.06888	1.2339	1.3772	0.590332	59.0734	0.45	0.244949	4.03856	0.404145	4.05545	0.74162	0.1	0.613732
Brucella ip iron iv 24h		9	12.3	42.6	45	13	28.8	5.7	9.46	1127	14.4	6.1	51	7.4	41.6	2.9	0.4	2.4
		10	10.3	33.4	47	14.6	30.7	4.8	7.04	1351	14.7	6	52.1	7.7	40.2	2.4	0.3	2.1
		11	10.8	34.8	46	14.1	31	6.5	7.65	1300	14.6	6.2	58.6	6.1	35.3	3.8	0.3	2.4
		12	10.8	35.7	48	14.4	30.3	3.2	7.52	1332	13.6	5.8	64	7.2	28.8	2	0.2	1
		Mean	11.05	36.625	46.5	14.025	30.2	5.05	7.9175	1277.5	14.325	6.025	56.425	7.1	36.475	2.775	0.3	1.975
		SD	0.866025	4.0942	1.29099	0.713559	0.976388	1.41539	1.06127	102.517	0.499166	0.170783	6.06211	0.697615	5.78583	0.776209	0.0816497	0.665207
Brucella ip iron iv 7d		13	14.3	51.2	47	13.2	28	5.9	10.89	803	20.1	7.5	69.2	7.6	23.2	4	0.4	1.5
		14	12.4	43.8	47	13.4	28.4	7.1	9.25	834	16.1	6.5	70.1	6.8	23.1	4.9	0.4	1.8
		15	14.1	50.9	48	13.2	27.6	6	10.65	891	18	6.2	74.3	6.1	19.6	4.4	0.3	1.3
		16	13.6	48.5	46	13	28.1	3.9	10.45	1073	16.8	6.3	70.1	6.6	23.3	2.7	0.2	1
		Mean	13.6	48.6	47	13.2	28.025	5.725	10.31	900.25	17.75	6.625	70.925	6.775	22.3	4	0.325	1.4
		SD	0.852447	3.42053	0.816497	0.163299	0.330404	1.3326	0.7292	120.796	1.75214	0.596518	2.28965	0.623832	1.80185	0.94163	0.0957427	0.33665
Brucella ip PBS iv 7d		17	10.3	34.6	45	13.4	29.8	3.3	7.7	806	15.1	6.2	67.8	7.2	25	2.2	0.2	0.9
		18	11.2	38.8	42	12.2	29	4.5	9.24	1686	16.1	6.3	72.7	6.9	20.4	3.2	0.3	1
		19	11.4	38	48	14.5	29.9	6.9	7.87	1824	15.4	5.8	65.3	6.4	28.3	4.5	0.4	2
		20	10.8	36.2	46	13.9	29.9	7.4	7.8	1507	14.9	5.7	68.3	8.6	23.1	5	0.6	1.8
		Mean	10.925	36.9	45.25	13.5	29.65	5.525	8.1525	1455.75	15.375	6	68.525	7.275	24.2	3.725	0.375	1.425
		SD	0.485627	1.87972	2.5	0.976388	0.43589	1.95	0.728349	452.189	0.525198	0.294392	3.0772	0.942956	3.32165	1.26853	0.170783	0.556028
PBS ip PBS iv 7d		21	12.5	43.2	48	14	29	5.2	8.91	1533	13.1	5.1	78.7	4.5	16.8	4.1	0.2	0.9
		22	12.9	46	51	14.3	28	3.9	9	1504	14	5.5	81.4	4.6	14	3.1	0.1	0.7
		23	13.3	47.8	49	13.7	27.9	5.3	9.74	1379	13.1	4.9	87.3	3.5	9.2	4.6	0.1	0.6
		24	13.3	48	49	13.7	27.8	4.3	9.75	1139	13.6	5.1	86.2	3.7	10.1	3.6	0.1	0.6
		Mean	13	46.25	49.25	13.925	28.175	4.675	9.35	1388.75	13.45	5.15	83.4	4.075	12.525	3.85	0.125	0.7
		SD	0.382971	2.22336	1.25831	0.287228	0.556028	0.684957	0.457602	179.407	0.43589	0.251661	4.04722	0.556028	3.53023	0.645497	0.05	0.141421

## Sheet: Serum iron (24h after iron PBS)
Iron preread	1	2	3	4	5	6	7	8	9	10	11	12
A	0.037	0.037	0.037	0.037	0.037	0.037	0.037	0.038	0.041	0.041	0.046	0.154	540
B	0.037	0.036	0.036	0.036	0.036	0.036	0.036	0.036	0.037	0.039	0.044	0.051	540
C	0.036	0.036	0.036	0.037	0.038	0.036	0.037	0.036	0.037	0.037	0.036		540
D	0.037	0.037	0.037	0.037	0.038	0.037	0.038	0.037	0.038	0.038	0.037		540
E													540
F													540
G													540
H													540
Iron postread	1	2	3	4	5	6	7	8	9	10	11	12
A	0.041	0.041	0.042	0.045	0.047	0.056	0.066	0.097	0.14	0.047	0.069	0.1	540
B	0.039	0.039	0.04	0.042	0.046	0.05	0.064	0.091	0.139	0.047	0.064	0.094	540
C	0.041	0.04	0.039	0.04	0.044	0.042	0.044	0.042	0.041	0.041	0.041		540
D	0.041	0.042	0.042	0.043	0.046	0.042	0.045	0.045	0.045	0.044	0.042		540
E													540
F													540
G													540
H													540
standard curve
µg/dl	0	3.91	7.8	15.625	31.25	62.5	125	250	500
OD540	0.004	0.004	0.005	0.008	0.01	0.019	0.029	0.059	0.099
	0.002	0.003	0.004	0.006	0.01	0.014	0.028	0.055	0.102
Mean	0.003	0.0035	0.0045	0.007	0.01	0.0165	0.0285	0.057	0.1005
samples	1	2	3	5	6	7	8	9	10	11	12
OD540_1				0.005	0.004	0.003	0.003	0.006	0.006	0.007	0.006
OD540_2				0.004	0.005	0.005	0.006	0.008	0.005	0.007	0.008
Mean				0.0045	0.0045	0.004	0.0045	0.007	0.0055	0.007	0.007
µmol/l				7.27273	7.27273	2.72727	7.27273	30	16.3636	30	30
								µmol/l	0	0.003
									0.69	0.0035
									1.39	0.0045
									2.78	0.007
									5.56	0.01
									11.25	0.0165
									22.5	0.0285
									44.5	0.057
									89	0.1005

## Sheet: Serum iron (7d after iron PBS)
iron preread	1	2	3	4	5	6	7	8	9	10	11	12
A													540
B													540
C													540
D													540
E	0.036	0.036	0.038	0.037	0.036	0.036	0.036	0.036	0.037				540
F	0.036	0.036	0.038	0.036	0.036	0.037	0.036	0.036	0.037				540
G	0.045	0.046	0.045	0.042	0.046	0.041	0.046	0.046	0.047	0.052	0.049	0.044	540
H	0.052	0.047	0.046	0.043	0.046	0.042	0.044	0.047	0.05	0.053	0.047	0.044	540
iron postread	1	2	3	4	5	6	7	8	9	10	11	12
A													540
B													540
C													540
D													540
E	0.041	0.041	0.043	0.044	0.046	0.054	0.068	0.099	0.14				540
F	0.04	0.039	0.054	0.044	0.046	0.053	0.065	0.087	0.141				540
G	0.079	0.094	0.114	0.09	0.071	0.075	0.099	0.078	0.069	0.078	0.082	0.068	540
H	0.08	0.089	0.111	0.09	0.074	0.07	0.084	0.08	0.073	0.088	0.083	0.067	540
standard curve
µg/dl	0	3.91	7.8	15.625	31.25	62.5	125	250	500
OD540	0.005	0.005	0.005	0.007	0.01	0.018	0.032	0.063	0.103
	0.004	0.003	0.016	0.008	0.01	0.016	0.029	0.051	0.104
Mean	0.0045	0.004	0.0105	0.0075	0.01	0.017	0.0305	0.057	0.1035
samples	13	14	15	16	17	18	19	20	21	22	23	24
OD540_1	0.034	0.048	0.069	0.048	0.025	0.034	0.053	0.032	0.022	0.026	0.033	0.024
OD540_2	0.028	0.042	0.065	0.047	0.028	0.028	0.04	0.033	0.023	0.035	0.036	0.023
Mean	0.031	0.045	0.067	0.0475	0.0265	0.031	0.0465	0.0325	0.0225	0.0305	0.0345	0.0235
µmol/l	23.5455	36.2727	56.2727	38.5455	19.4545	23.5455	37.6364	24.9091	15.8182	23.0909	26.7273	16.7273
								µmol/l
								0	0.0045
								0.69	0.004
								1.39	0.0105
								2.78	0.0075
								5.56	0.01
								11.25	0.017
								22.5	0.0305
								44.5	0.057
								89	0.1035

## Sheet: summary serum iron
group		animal	Iron (µmol/l))
Brucella ip PBS iv 24h		5	7.27273
		6	7.27273
		7	2.72727
		8	7.27273
		Mean	6.13636
		SD	2.62432
Brucella ip iron iv 24h		9	30
		10	16.3636
		11	30
		12	30
		Mean	26.5909
		SD	7.87296
Brucella ip iron iv 7d		13	23.5455
		14	36.2727
		15	56.2727
		16	38.5455
		Mean	38.6591
		SD	16.4978
Brucella ip PBS iv 7d		17	19.4545
		18	23.5455
		19	37.6364
		20	24.9091
		Mean	26.3864
		SD	9.53824
PBS ip PBS iv 7d		21	15.8182
		22	23.0909
		23	26.7273
		24	16.7273
		Mean	20.5909
		SD	5.55464

## Sheet: liver qPCR
Sample no		Target				Ct Sybr			Endo	Ct Sybr	2^-(Sybr -18S)	Norm 1	Norm 2	AVG	STDEV	AVG
5		hepcidin	Bruc/PBS 24h			15.536			18s	5.359	0.000863809	0.442717		0.509169	0.248579
6						15.186			18s	5.328	0.00107757	0.552274
7						14.415			18s	5.127	0.00159968	0.819864
8						16.31			18s	5.136	0.000432804	0.221819
9			Bruc/Fe 24h			13.867			18s	5.62	0.00329159	1.687		1.92456	0.265114
10						14.044			18s	5.839	0.00338882	1.73683
11						13.426			18s	5.437	0.00393615	2.01734
12						13.279			18s	5.452	0.00440391	2.25708
13			Bruc/Fe 7d			14.201			18s	5.902	0.00317506	1.62727		1.34717	0.241221
14						14.5			18s	5.875	0.00253289	1.29815
15						14.695			18s	6.194	0.00276022	1.41466
16						14.936			18s	6.003	0.00204597	1.04859
17			Bruc/PBS 7d			21.038			18s	5.925	2.82185e-05	0.0144625		0.012137	0.0130836
18						23.281			18s	6.196	7.19288e-06	0.00368647
19						25.015			18s	5.62	1.45052e-06	0.000743416
20						20.153			18s	6.076	5.7863e-05	0.0296558
21			PBS/PBS 7d			14.139			18s	5.792	0.00307116	1.57402		1	0.42434	0.00195115
22						15.049			18s	5.931	0.00179973	0.922395
23						15.89			18s	6.026	0.0010731	0.549982
24						15.029			18s	5.959	0.00186062	0.9536

## Sheet: LIC-liver iron content
	Sample	OD540	OD540	Mean			Mean group
	5	42.8361	10.2921	26.5641	Brucella ip PBS iv 24h		42.9402
	6	42.0586	105.912	73.9852
	7	40.9983	10.0282	25.5132
	8	19.6155	71.7808	45.6982
	9	311.021	918.372	614.697	Brucella ip Eisen iv 24h		544.507	12.6806	11.3552
	10	810.069	383.535	596.802
	11	523.081	728.364	625.723
	12	169.648	511.966	340.807
	13	622.043	855.036	738.539	Brucella ip Eisen iv 7d		521.12	16.0888	10.8675
	14	233.266	330.755	282.01
	15	880.049	260.381	570.215
	16	269.619	717.808	493.714
	17	32.3391	43.6315	37.9853	Brucella ip PBS iv 7d		32.3901
	18	26.2954	58.7617	42.5286
	19	30.9254	20.637	25.7812
	20	19.0854	27.4456	23.2655
	21	52.1062	11.0252	31.5657	PBS ip PBS iv 7d		47.9523
	22	53.7219	55.419	54.5704
	23	49.4807	10.8199	30.1503
	24	72.4033	78.6422	75.5228

## Sheet: RPI
					Percent positive Reticulocytes				Absolute reticulocyte counts
GC stained	GC unstained	%retic GC	group	Sample Nr	%gated stained tube	%gated unstained	%reticulocytes		RBCs (*10e12)	Absolute reticulocytes		Hkt (%)	Corrected % reticulocytes		Hbg	RPI-Reticulocyte Product Index			Mean	SD
			Brucella ip PBS iv 24h	5	9	0.44	8.56		8.76	0.749856		39.5	7.51378		11.3	6.68935			7.51565	0.835816
				6	11.27	0.92	10.35		9.06	0.93771		42.7	9.821		12.1	8.66079
				8	8.78	0.25	8.53		7.99	0.681547		38.9	7.37371		12.2	7.19682
			Brucella ip Eisen iv 24h
				10	18.39	0.4	17.99		7.04	1.2665		33.4	13.3526		10.3	12.8145			10.2715	1.90672
				11	13.26	0.29	12.97		7.72	1.00128		35.2	10.1454		10.9	9.77683
				12	11.15	0.14	11.01		7.52	0.827952		35.7	8.7346		10.8	8.22324
			Brucella ip Eisen iv 7d
				14	10.11	0.08	10.03		9.25	0.927775		43.8	9.76253		12.4	8.60111			7.1515	1.17087
				15	5.94	0.06	5.88		10.65	0.62622		50.9	6.65093		14.1	5.73361
				16	7.74	0.17	7.57		10.45	0.791065		48.5	8.15878		13.6	7.11978
			Brucella ip PBS iv 7d	17	10.29	0.83	9.46		7.7	0.72842		34.6	7.27369		10.3	6.73845			5.12154	1.07467
				18	5.76	0.96	4.8		9.24	0.44352		38.8	4.13867		11.2	3.71784
				19	8.72	2.26	6.46		7.87	0.508402		38	5.45511		11.4	5.09295
				20	8.09	1.48	6.61		7.8	0.51558		36.2	5.31738		10.8	4.93693
			PBS ip PBS iv 7d	21	3.41	0.04	3.37		8.91	0.300267		43.2	3.2352		12.5	2.91321			3.01722	0.0983357
				22	3.56	0.03	3.53		9	0.3177		46	3.60844		12.9	3.14917
				23	3.25	0	3.25		9.74	0.31655		47.8	3.45222		13.3	2.98928

## Sheet: data summary
	Haemoglobin 24h				Serum iron 24h				LIC 24h				RPI 24h
	PBS/PBS	BA/PBS	BA/Fe		PBS/PBS	BA/PBS	BA/Fe		PBS/PBS	BA/PBS	BA/Fe		PBS/PBS	BA/PBS	BA/Fe
	12.5	11.3	12.3		15.8182	7.27273	30		31.5657	26.5641	614.697		2.91321	6.68935	12.8145
	12.9	12.7	10.3		23.0909	7.27273	16.3636		54.5704	73.9852	596.802		3.14917	8.66079	9.77683
	13.3	10.7	10.8		26.7273	2.72727	30		30.1503	25.5132	625.723		2.98928	7.19682	8.22324
	13.3	12.2	10.8		16.7273	7.27273	30		75.5228	45.6982	340.807
Mean	13	11.725	11.05		20.5909	6.13636	26.5909		47.9523	42.9402	544.507		3.01722	7.51565	10.2715
SD	0.331662	0.775806	0.75		4.51696	1.96824	5.90472		18.6371	19.6423	118.058		0.0983356	0.835817	1.90671
	Haemoglobin 7d				Serum iron 7d				LIC 7d				RPI 7d
	PBS/PBS	BA/PBS	BA/Fe		PBS/PBS	BA/PBS	BA/Fe		PBS/PBS	BA/PBS	BA/Fe		PBS/PBS	BA/PBS	BA/Fe
	12.5	10.3	14.3		15.8182	19.4546	23.5454		31.5657	37.9853	738.539		2.91321	6.73845	8.60111
	12.9	11.2	12.4		23.0909	23.5454	36.2727		54.5704	42.5286	282.01		3.14917	3.71784	5.73361
	13.3	11.4	14.1		26.7273	37.6364	56.2727		30.1503	25.7812	570.215		2.98928	5.09295	7.11978
	13.3	10.8	13.6		16.7273	24.9091	38.5455		75.5228	23.2655	493.714			4.93693
Mean	13	10.925	13.6		20.5909	26.3864	38.6591		47.9523	32.3901	521.12		3.01722	5.12154	7.1515
SD	0.331662	0.420565	0.738241		4.51696	6.79826	11.6659		18.6371	8.07823	164.017		0.0983356	1.07467	1.17087
	Hepcidin 24h				Hepcidin 7d
	PBS/PBS	BA/PBS	BA/Fe		PBS/PBS	BA/PBS	BA/Fe
	1.57402	0.442717	1.687		1.57402	0.0144625	1.62727
	0.922395	0.552274	1.73683		0.922395	0.00368647	1.29815
	0.549982	0.819864	2.01734		0.549982	0.00074342	1.41466
	0.9536	0.221819	2.25708		0.9536	0.0296558	1.04859
Mean	1	0.509169	1.92456		1	0.012137	1.34717
SD	0.367489	0.215276	0.229595		0.367489	0.0113307	0.208904
